# Supplementary material for: Seasonality and mycobacterial infectious diseases in animals and humans: is there a generality of seasonal patterns for mycobacterial infections?
Source: Infect Dis Poverty. 2025 Jul 3;14:59. doi: 10.1186/s40249-025-01319-3 (PMC12225213; doi:10.1186/s40249-025-01319-3)
Supplement: Supplementary file 2 — Supplementary Material 2. [file 40249_2025_1319_MOESM2_ESM.xlsx]

## Sheet: Sheet1
Node	Cluster	Betweenness	Closeness	PageRank
amofah gk 1993 t roy soc trop med h	1	0	0.003	0.01
anonymous 1971 t roy soc trop med h	3	41.003	0.007	0.018
asiedu k 1998 am j trop med hyg	2	0	0.2	0.021
asiedu k. 2000 buruli ulcer mycobac	1	0	0.003	0.011
benbow me 2008 emerg infect dis	3	52.468	0.008	0.029
brou t 2008 plos neglect trop d	3	26.763	0.008	0.027
darie h 1993 b soc pathol exot	2	0	0.2	0.021
doig kd 2012 bmc genomics	3	19.165	0.008	0.018
duker aa 2006 environ int	1	0	0.003	0.005
eddyani m 2004 appl environ microb	3	31.336	0.008	0.022
fyfe jam 2007 appl environ microb	1	106.565	0.009	0.034
fyfe jam 2010 plos neglect trop d	1	0	0.004	0.02
garchitorena a 2014 plos neglect trop d	1	2.04	0.006	0.02
gryseels s 2012 plos neglect trop d	1	0	0.003	0.012
jacobsen kh 2010 int j infect dis	1	0.479	0.006	0.01
johnson pdr 2007 emerg infect dis	1	2.762	0.007	0.02
johnson rc 2005 emerg infect dis	3	0.626	0.007	0.018
landier j 2015 emerg infect dis	1	1.78	0.004	0.016
marion e 2010 plos neglect trop d	1	66.708	0.008	0.04
marion e 2011 emerg infect dis	3	1.49	0.007	0.014
marsollier l 2002 appl environ microb	3	73.848	0.008	0.029
marsollier l 2004 appl environ microb	1	121.252	0.009	0.04
marsollier l 2005 cell microbiol	3	52.468	0.008	0.029
marsollier l 2007 cell microbiol	3	4.191	0.007	0.025
marsollier l 2007 plos med	3	0.626	0.007	0.018
marsollier l 2007 plos pathog	3	52.468	0.008	0.029
marston bj 1995 am j trop med hyg	1	2.073	0.006	0.017
mcintosh m 2014 ecohealth	1	0	0.003	0.005
merritt rw 2010 plos neglect trop d	1	160.863	0.009	0.051
morris a 2014 emerg microbes infec	1	0.182	0.003	0.017
morris a 2014 plos neglect trop d	1	0.947	0.006	0.01
mosi l 2008 appl environ microb	3	4.191	0.007	0.025
mve-obiang a 2005 infect immun	1	0	0.004	0.02
palomino jc 1998 j clin microbiol	3	1.49	0.007	0.014
pidot sj 2010 plos neglect trop d	1	0.856	0.006	0.01
portaels f 2008 plos neglect trop d	1	14.004	0.007	0.027
pouillot r 2007 plos neglect trop d	1	56.408	0.008	0.026
raghunathan pl 2005 clin infect dis	3	4.474	0.007	0.019
robert b 1997 j clin microbiol	3	17.728	0.008	0.02
rondini s 2003 j clin microbiol	3	4.191	0.007	0.025
ross bc 1997 appl environ microb	1	2.762	0.007	0.02
stinear tp 2007 genome res	1	22.758	0.008	0.027
trubiano ja 2013 plos neglect trop d	1	0.5	0.003	0.016
van ravensway j 2012 plos one	1	0.182	0.003	0.012
veitch mgk 1997 epidemiol infect	3	4.474	0.007	0.019
williamson hr 2008 plos neglect trop d	1	49.145	0.008	0.025
williamson hr 2012 plos neglect trop d	1	54.732	0.008	0.04
