# Supplementary material for: Seasonality and mycobacterial infectious diseases in animals and humans: is there a generality of seasonal patterns for mycobacterial infections?
Source: Infect Dis Poverty. 2025 Jul 3;14:59. doi: 10.1186/s40249-025-01319-3 (PMC12225213; doi:10.1186/s40249-025-01319-3)
Supplement: Supplementary file 3 — Supplementary Material 3. [file 40249_2025_1319_MOESM3_ESM.xlsx]

## Sheet: Sheet1
Node	Cluster	Betweenness	Closeness	PageRank
akhtar s 2008 bmc infect dis	1	0.114	0.003	0.026
altes hk 2012 int j tuberc lung d	1	0.095	0.006	0.014
anselin l 2006 geogr anal	2	1.321	0.007	0.019
anwar my 2016 malaria j	3	15.197	0.007	0.016
atun ra 2005 eur j public health	1	0.065	0.003	0.017
azeez a 2016 int j env res pub he	3	0.923	0.007	0.009
baker m 2008 j epidemiol commun h	2	1.981	0.008	0.013
beiranvand r 2016 iran j public health	2	51.052	0.008	0.007
blower sm 1995 nat med	1	0	0.003	0.004
borgdorff mw 2011 int j epidemiol	1	0	0.006	0.009
bras al 2014 int j tuberc lung d	1	6.478	0.007	0.016
cao sy 2013 bmc med inform decis	3	59.832	0.008	0.009
cohen a 2007 plos med	2	6.431	0.007	0.021
dangisso mh 2015 plos one	2	3.354	0.007	0.015
douglas as 1996 thorax	1	21.004	0.007	0.033
fares a 2011 j glob infect dis	1	114.441	0.009	0.036
ge ej 2016 infect dis poverty	2	33.889	0.009	0.018
khaliq a 2015 j epidemiol glob hea	2	4.81	0.007	0.012
koh gckw 2013 plos one	1	92.703	0.008	0.031
leung cc 2005 int j epidemiol	1	129.447	0.008	0.053
li xx 2013 plos one	1	2.15	0.007	0.006
li xx 2014 global health action	2	1.321	0.007	0.026
li xz 2013 plos one	1	26.433	0.008	0.024
liao cm 2012 bmc public health	2	11.037	0.008	0.016
liu my 2018 infect dis poverty	2	0.905	0.007	0.008
liu y 2012 int j tuberc lung d	2	15.472	0.008	0.021
luquero fj 2008 int j tuberc lung d	1	0.923	0.006	0.028
moosazadeh m 2015 iran j public health	3	8.151	0.008	0.014
nagayama n 2006 int j tuberc lung d	1	16	0.007	0.04
naranbat n 2009 eur respir j	1	8.916	0.007	0.034
narula p 2015 j epidemiol glob hea	2	18.949	0.008	0.013
nnoaham ke 2008 int j epidemiol	1	2.704	0.006	0.014
parrinello cm 2012 int j tuberc lung d	1	0	0.003	0.013
rios m 2000 eur j epidemiol	1	20.535	0.007	0.024
schaaf hs 1996 tubercle lung dis	1	0	0.003	0.01
sun wy 2015 int j env res pub he	2	25.645	0.008	0.029
thorpe le 2004 lancet	1	377.921	0.01	0.054
wah w 2014 bmc public health	3	5.55	0.007	0.012
wang h 2018 epidemiol infect	3	5.432	0.007	0.018
wang kw 2017 epidemiol infect	3	8.834	0.007	0.018
wang ld 2007 lancet	1	1.986	0.007	0.009
wang lx 2014 lancet	3	17.24	0.008	0.022
wang t 2012 bmc public health	2	1.321	0.007	0.025
willis md 2012 clin infect dis	1	103.348	0.008	0.048
wingfield t 2014 j infect dis	1	0.352	0.007	0.019
world health organization (who)	3	70.322	0.008	0.015
wubull a 2017 plos one	3	248.468	0.01	0.027
yan wr 2010 jpn j infect dis	3	5.82	0.007	0.011
zhang gl 2013 plos one	3	29.117	0.008	0.016
zhang z b 2016 zhonghua liu xing bing xue za zhi	3	64.012	0.008	0.013
